# Supplementary material for: Recent expansion of the non‐recombining sex‐linked region on Silene latifolia sex chromosomes
Source: J Evol Biol. 2022 Jul 14;35(12):1696–708. doi: 10.1111/jeb.14063 (PMC10083954; doi:10.1111/jeb.14063)
Supplement: Supplementary file 2 — Tables S1‐S4 [file JEB-35-1696-s001.xlsx]

## Sheet: tableS1
Table S1. Transcriptome sequence data used in the analyses
Name	Sex	Origin	NCBI	Read	Median	Sequence reads			Reference
			acc. Number	length	quality	total	mapped	properly paired
S. latifolia
fSa985	f	Austria	SRX1100232	125	37	30497923	22941194	21365834	(Papadopulos et al., 2015)
fSa1179	f	England, UK	SRR18750215	100	38	12848306	8456137	7677062	this study
fSa1181	f	England, UK	SRR18750214	100	38	11258137	7043522	6379326	this study
fSa1182	f	England, UK	SRX3888066	100	38	12985239	8290478	7562312	(Krasovec et al., 2018b)
fSa526b	f	Austria	SRR18750223	50	39	34107774	9085061	7704708	this study
fSa833d	f	Spain	SRX085166	50	33	61309304	38455942	34008294	(Chibalina & Filatov, 2011)
fSa331a	f	Russia	SRR18750222	100	37	29725422	15141021	13423150	this study
Sa283g	m	Belgium	SAMN08978280	50	37	47027899	27498580	24722984	(Filatov, 2018)
Sa616	m	Germany	SRR18750221	100	38	29391799	19555411	17918822	this study
Sa645	m	Germany	SRR18750220	100	38	26958655	18526513	16869410	this study
Sa668a	m	Sweden	SRS3321307	50	39	42129557	23179359	20486276	(Filatov, 2018)
Sa716	m	Greece	SRR18750219	100	38	27814452	17580174	16033836	this study
Sa832	m	Spain	SRR18750218	100	38	24783472	16233336	14892234	this study
Sa984	m	England, UK	SRX1100233	125	37	40551281	28526779	26727904	(Papadopulos et al., 2015)
S. dioica
fSd1175	f	England, UK	SRR18750217	100	38	16190466	10427788	9383836	this study
fSd1176	f	England, UK	SRR18750216	100	38	15870430	10557226	9618990	this study
fSd1177	f	England, UK	SRR18750213	100	38	9238845	5578689	5020022	this study
fSd33b	f	England, UK	SRX3888067	100	38	11298605	7382210	6752272	(Krasovec et al., 2018b)
fSd43a	f	Wales, UK	SRR18750212	50	39	22738642	9365680	7356230	this study
fSd337a	f	England, UK	SRR18750229	50	39	18541178	10286429	8832634	this study
fSd496a	f	Austria	SRR18750228	100	38	11280544	7282152	6766524	this study
Sd554a	m	Austria	SRS3321308	50	39	11572078	6503766	6072064	(Filatov, 2018)
Sd1168	m	England, UK	SRR18750227	100	38	31407131	20075910	18461922	this study
Sd358a	m	Sweden	SRR18750226	50	39.5	40147728	13486354	9930024	this study
Sd748a	m	Russia	SRS3321310	50	39	16559650	6937405	5335116	(Filatov, 2018)
Sd868a	m	France	SRR18750225	50	39.5	14898008	6742240	5364190	this study
Sd885	m	France	SRR18750224	50	39.5	19122033	10410479	8989260	this study
Sd978	m	England, UK	SRS3321312	50	39.5	18253249	9449501	8000408	(Filatov, 2018)
Outgroups:
S. diclinis	f	Spain	SRX3888068	100	37	28098314	14883764	13396760	(Krasovec et al., 2018b)
S. diclinis	m	Spain	SRS3321311	100	37	26680984	13794574	12514318	(Filatov, 2018)
S. vulgaris		UK	SRX1100229	125	37	42481163	27817550	26282758	(Papadopulos et al., 2015)
Parents for S. latifolia cross: fSa985 x Sa984, see above
F1 progeny from fSa985 x mSa984 cross:
f101R	f	F1	SRX1100234	100	37	25958297	13249154	11492054	(Papadopulos et al., 2015)
m101G	m	F1	SRX1100299	100	37	28882599	15260592	13404228	(Papadopulos et al., 2015)
F2 progeny from fSa985 x mSa984 cross (i.e. the F1 progeny from crossing f101R x m101G):
f108A1	f	F2	SRX1100300	100	37	26697947	13250069	11384020	(Papadopulos et al., 2015)
f108B1	f	F2	SRX1100303	100	37	32475176	16765182	15250640	(Papadopulos et al., 2015)
f108B	f	F2	SRX1100302	100	37	24571262	14418125	13092058	(Papadopulos et al., 2015)
f108C	f	F2	SRX1100305	100	37	23605327	13477634	12055498	(Papadopulos et al., 2015)
f108D	f	F2	SRX1100307	100	37	20315845	11268421	10082742	(Papadopulos et al., 2015)
f108J1	f	F2	SRX1110504	100	37	28869725	13733032	12132418	(Papadopulos et al., 2015)
f108J	f	F2	SRX1111588	100	37	25281056	14286482	12824866	(Papadopulos et al., 2015)
f108K1	f	F2	SRX1107432	100	37	21892868	11321408	10287570	(Papadopulos et al., 2015)
f108M1	f	F2	SRX1101617	100	37	22336786	12427710	11058828	(Papadopulos et al., 2015)
f108N	f	F2	SRX1101237	100	37	26168869	15416831	13812190	(Papadopulos et al., 2015)
f108o	f	F2	SRX1112915	100	37	30397583	17320738	15537492	(Papadopulos et al., 2015)
f108R	f	F2	SRX1101234	100	37	23309105	13146140	11564846	(Papadopulos et al., 2015)
f108S	f	F2	SRX1101233	100	37	31024291	18205370	16226444	(Papadopulos et al., 2015)
f108U	f	F2	SRX1101231	100	37	24676474	13643733	12302120	(Papadopulos et al., 2015)
f108Y	f	F2	SRX1101229	100	37	29590613	16755488	14931642	(Papadopulos et al., 2015)
f108aa	f	F2	SRX1100301	100	37	10096587	5706077	4995918	(Papadopulos et al., 2015)
f108bb	f	F2	SRX1100304	100	37	15052668	8228427	7135946	(Papadopulos et al., 2015)
f108cc	f	F2	SRX1100306	100	37	14008379	7296406	6142928	(Papadopulos et al., 2015)
f108dd	f	F2	SRX1100308	100	37	12642338	6472016	5448024	(Papadopulos et al., 2015)
f108ee	f	F2	SRX1100576	100	37	13231930	7123900	6078526	(Papadopulos et al., 2015)
f108ff	f	F2	SRX1100595	100	37	14480301	7693011	6521918	(Papadopulos et al., 2015)
f108gg	f	F2	SRX1100610	100	37	15624099	7966020	6918858	(Papadopulos et al., 2015)
f108LL	f	F2	SRX1109394	100	37	15764681	7383154	5989982	(Papadopulos et al., 2015)
f108nn	f	F2	SRX1100617	100	37	11692591	6201287	5309874	(Papadopulos et al., 2015)
f108pp	f	F2	SRX1100622	100	37	12842221	6598278	5552776	(Papadopulos et al., 2015)
f108ss	f	F2	SRX1100628	100	37	12685738	6396332	5345476	(Papadopulos et al., 2015)
f108uu	f	F2	SRX1100631	100	37	10599032	5429454	4642574	(Papadopulos et al., 2015)
f108vv	f	F2	SRX1100632	100	37	13979886	7142024	6024560	(Papadopulos et al., 2015)
f108ww	f	F2	SRX1100633	100	37	11132591	5846152	5062010	(Papadopulos et al., 2015)
f108xx	f	F2	SRX1100634	100	37	12588592	6990263	6089670	(Papadopulos et al., 2015)
f108zz	f	F2	SRX1100635	100	37	16029486	9191326	7986432	(Papadopulos et al., 2015)
f108zzz	f	F2	SRX1100636	100	37	15970292	8645448	7617202	(Papadopulos et al., 2015)
m108C1	m	F2	SRX1101071	100	37	26062118	13807908	12016118	(Papadopulos et al., 2015)
m108E	m	F2	SRX1101064	100	37	31341740	16365164	14596656	(Papadopulos et al., 2015)
m108F	m	F2	SRX1101058	100	37	29393157	15081330	13195258	(Papadopulos et al., 2015)
m108G	m	F2	SRX1101031	100	37	33794797	17846817	15963372	(Papadopulos et al., 2015)
m108H	m	F2	SRX1101026	100	37	29409381	15770913	13966324	(Papadopulos et al., 2015)
m108I	m	F2	SRX1101023	100	37	42104306	23517888	21225368	(Papadopulos et al., 2015)
m108K	m	F2	SRX1101021	100	37	23122563	12440510	11135260	(Papadopulos et al., 2015)
m108P	m	F2	SRX1100944	100	37	24538451	14025775	12640368	(Papadopulos et al., 2015)
m108T	m	F2	SRX1100941	100	37	26173820	14434892	13046562	(Papadopulos et al., 2015)
m108W	m	F2	SRX1100940	100	37	27878524	14947807	13150836	(Papadopulos et al., 2015)
m108X	m	F2	SRX1100917	100	37	34727348	18542857	16621484	(Papadopulos et al., 2015)
m108Z	m	F2	SRX1100914	100	37	39910895	21317538	18856358	(Papadopulos et al., 2015)
m108ff	m	F2	SRX1100678	100	37	13104259	6538945	5475182	(Papadopulos et al., 2015)
m108hh	m	F2	SRX1100679	100	37	13127405	7106139	6151054	(Papadopulos et al., 2015)
m108ii	m	F2	SRX1100680	100	37	9722070	5379146	4668996	(Papadopulos et al., 2015)
m108kk	m	F2	SRX1100681	100	37	12588322	6014394	4945828	(Papadopulos et al., 2015)
m108mm	m	F2	SRX1100682	100	37	12735206	6290813	5255744	(Papadopulos et al., 2015)
m108oo	m	F2	SRX1100836	100	37	13563614	6495233	5444962	(Papadopulos et al., 2015)
m108rr	m	F2	SRX1100845	100	37	14628163	7871500	6895762	(Papadopulos et al., 2015)
m108tt	m	F2	SRX1100870	100	37	15553571	8529254	7286108	(Papadopulos et al., 2015)
m108yy	m	F2	SRX1100873	100	37	13441320	7395980	6465854	(Papadopulos et al., 2015)

## Sheet: tableS2
Table 2. Synonymous DNA sequence polymorphism in 57 genes near the PAR boundary in S. latifolia and S. dioica
	genetic		Nucleotide diversity (p )						Divergence		MLHKA relative to 'right' region						MLHKA relative to autosomal genes
	map		in S. latifolia			in S. dioica			from		S. lat. females			S. dio females			S. lat. females			S. dio females
	pos.		females	males		females	males		S.vulgaris		LTR	P		LTR	P		LTR	P-value		LTR	P
cnt991	72.04		0.02551	0.02764		0.03383	0.02949		0.0986375		2.518	0.112553		3.9	0.0482861		0.666	0.41445		3.686	0.0548711
cnt15701	71.97		0.03213	0.02603		0.03251	0.02836		0.102075		3.592	0.0580583		2.824	0.0928647		1.608	0.204773		2.648	0.10368
cnt682	70.21		0.03188	0.02907		0.04088	0.03627		0.122933		7.914	0.00490537		3.028	0.0818388		5.276	0.0216214		2.26	0.132754
cnt984	66.86		0.03715	0.03945		0.0326	0.02791		0.087835		12.136	0.000494577		9.74	0.00180301		9.506	0.00204801		9.526	0.00202581
cnt7074	66.87		0.01377	0.02044		0.01018	0.02266		0.12804		2.516	0.112696		0.314	0.575236		1.254	0.26279		0.296	0.586401
cnt8746	66.87		0.02188	0.02432		0.00639	0.00755		0.0624725		1.516	0.218226		0.246	0.619906		0.266	0.606028		0.216	0.642105
cnt8534	66.87		0.02732	0.02181		0.02769	0.02176		0.08794		7.09	0.00775152		3.544	0.0597612		4.598	0.0320093		2.098	0.147492
cnt2235	66.87		0.03003	0.0087		0.02215	0.02089		0.130818		2.484	0.115009		0.196	0.657969		0.14	0.708281		0.45	0.502335
cnt15667	66.87		0.02242	0.0186		0.01479	0.0164		0.0922325		2.94	0.0864107		0.128	0.720515		0.632	0.426623		0.026	0.8719
cnt8522	66.87		0.05178	0.05692		0.03631	0.03328		0.0998775		15.104	0.000101747		4.948	0.0261209		12.07	0.000512397		3.92	0.0477149
cnt1714	66.87		0.02688	0.02498		0.01649	0.01602		0.05938		9.242	0.00236526		3.224	0.0725661		6.474	0.0109464		2.83	0.0925184
cnt1431	66.86		0.03937	0.03709		0.0534	0.05035		0.164392		5.218	0.0223542		6.236	0.0125179		2.772	0.0959262		5.628	0.0176758
cnt1252	66.87		0.03832	0.03283		0.05327	0.04449		0.172695		3.342	0.0675325		2.694	0.100727		2.112	0.146148		1.392	0.238068
cnt1800	66.86		0.02298	0.03797		0.0382	0.03578		0.0915775		5.4	0.0201368		1.63	0.201703		4.104	0.0427819		1.092	0.296028
cnt8437	66.86		0.00449	0.00401		0.00449	0.00334		0.14992		3.88	0.0488646		3.47	0.0624913		1.552	0.21284		3.738	0.0531881
cnt17553	66.43		0.06566	0.06393		0.04387	0.04717		0.129138		12.156	0.000489302		8.194	0.00420292		9.304	0.00228654		7.812	0.00519004
cnt16105	65.74		0.03783	0.03886		0.02379	0.01929		0.0724125		5.708	0.0168878		5.59	0.0180633		4.246	0.0393429		5.18	0.0228483
cnt634	65.49		0.01149	0.00823		0.00986	0.00911		0.093885		0.062	0.803362		0.47	0.492987		0.006	0.938258		2.05	0.152206
cnt8383	65		0.04564	0.02708		0.03375	0.04116		0.173083		8.102	0.00442164		5.96	0.014634		4.578	0.032385		5.512	0.0188864
cnt9785	65		0.01908	0.01379		0.01649	0.00879		0.148365		0.238	0.625654		0.454	0.500442		0.136	0.71229		1.76	0.184625
cnt1228	64		0.0264	0.03178		0.02661	0.01802		0.0467		6.312	0.0119923		7.622	0.00576605		3.862	0.0493914		7.314	0.00684195
cnt15364	63.6		0.02257	0.01736		0.01179	0.01228		0.115153		2.318	0.127884		0.19	0.662917		1.592	0.207041		0.704	0.401443
cnt9011	63.6		0.05018	0.06353		0.05112	0.03646		0.149155		5.584	0.0181253		3.16	0.0754632		3.974	0.0462079		3.24	0.0718606
cnt5552	63.4		0.0137	0.0101		0.01215	0.00427		0.0746425		0.062	0.803362		0.694	0.404807		0.108	0.742433		0.69	0.406164
cnt12495	63.4		0.0258	0.01515		0.03511	0.03089		0.12557		3.316	0.0686086		6.486	0.0108727		1.044	0.306893		6.182	0.0129056
cnt528	63.4		0.00977	0.01052		0.0176	0.01703		0.08181		0.58	0.446312		1.978	0.159601		0.268	0.604677		1.692	0.193338
cnt1046	63.4		0.01155	0.01823		0.00986	0.00912		0.1036		0.916	0.338527		0.05	0.823063		0.108	0.742433		0.088	0.766735
cnt193	63.4		0.0111	0.00688		0.00612	0.01049		0.105105		0.052	0.819619		0.172	0.67834		0.194	0.659608		0.106	0.744745
cnt13504	63.4		0.01454	0.0165		0.01164	0.00925		0.02814		7.18	0.00737207		2.79	0.0948542		5.546	0.018523		2.292	0.130042
cnt1091	63		0.03058	0.03271		0.0479	0.04024		0.193048		2.254	0.13327		3.166	0.0751864		1.274	0.259018		2.126	0.144818
cnt6425	63		0.01229	0.02077		0.0359	0.04731		0.205157		0.212	0.645204		0.236	0.62711		2.126	0.144818		0.01	0.920344
cnt3127	63		0.02261	0.02235		0.01085	0.01444		0.119575		0.39	0.532299		0.454	0.500442		0.336	0.562147		0.036	0.849515
cnt12850	63		0.01611	0.02888		0.01983	0.02189		0.094945		0.198	0.65634		1.534	0.215513		0.016	0.899343		0.826	0.363432
cnt5667	62.7		0.03303	0.03931		0.05395	0.04788		0.173145		0.26	0.61012		4.846	0.0277103		0.296	0.586401		4.762	0.0290947
cnt1753	62.7		0.01551	0.01678		0.01583	0.01898		0.171295		0.03	0.86249		0.356	0.550736		0.42	0.516937		0.976	0.323188
cnt8515	62.7		0.00091	0.00371		0.00547	0.00425		0.0686925		2.18	0.139814		0.046	0.830176		2.092	0.148072		0.726	0.394183
cnt15301	62.6		0	0.01042		0	0.00994		0.0871775		gene used in reference set						0.066	0.797252		3.948	0.0469271
cnt2042	62.6		0.00236	0.01652		0.01228	0.01522		0.0641075		gene used in reference set						1.026	0.3111		0.034	0.853707
cnt6222	62.6		0.02365	0.05625		0.02694	0.03956		0.0965025		gene used in reference set						0.006	0.938258		2.162	0.14146
cnt952	62.6		0	0.00242		0.00182	0.00409		0.0624425		gene used in reference set						4.88	0.0271696		1.214	0.270541
cnt926	62.6		0.0008	0.02409		0.00322	0.01657		0.0659125		gene used in reference set						9.552	0.00199732		0.664	0.415151
cnt1379	62.6		0.01025	0.00423		0.00789	0.00787		0.0746575		gene used in reference set						0.04	0.841481		0.026	0.8719
cnt17773	62.6		0.00188	0.02343		0.0017	0.0313		0.053635		gene used in reference set						0.128	0.720515		0.588	0.443194
cnt795	62.6		0.00336	0.0682		0.01284	0.05112		0.126365		gene used in reference set						4.018	0.0450171		0.168	0.681895
cnt18786	62.6		0.00888	0.05645		0.01092	0.05525		0.136405		gene used in reference set						0.974	0.323685		0.994	0.318767
cnt8598	62.6		0.00364	0.08557		0.01967	0.06924		0.147338		gene used in reference set						1.006	0.315863		1.382	0.239761
cnt1251	62.6		0.01588	0.03152		0.0179	0.03268		0.161803		gene used in reference set						1.1	0.294266		0.1	0.75183
cnt600	62.6		0.00255	0.01962		0.00475	0.01647		0.0955375		gene used in reference set						1.23	0.267407		0.714	0.398119
cnt8404	62.6		0.02278	0.03261		0.0106	0.02221		0.18287		gene used in reference set						0.52	0.470842		0.912	0.339584
cnt13419	62.6		0.0119	0.02662		0.0086	0.01809		0.089085		gene used in reference set						0.284	0.594091		0.068	0.794271
cnt15757	62.6		0.00995	0.02532		0.01433	0.01699		0.0860525		gene used in reference set						1.324	0.249875		0.55	0.458318
cnt8645	59.04		0.00449	0.05595		0.00617	0.03878		0.112677		gene used in reference set						0.658	0.417267		0.19	0.662917
cnt4789	52.55		0.01444	0.04349		0.0138	0.03492		0.0593375		gene used in reference set						4.604	0.0318975		3.42	0.064411
cnt8431	52.55		0.02745	0.04477		0.00802	0.01596		0.091305		gene used in reference set						1.914	0.16652		0.26	0.61012
cnt8805	52.55		0.00464	0.0264		0.00212	0.02246		0.0441325		gene used in reference set						0.11	0.740144		0.018	0.893273
cnt14820	52.6		0.00902	0.01122		0.0074	0.00947		0.114333		gene used in reference set						0.054	0.816244		0.574	0.448674
cnt1029	52.55		0.01832	0.03132		0.01301	0.0232		0.138503		gene used in reference set						0.214	0.64365		0.104	0.747081

## Sheet: tableS3
Table S3. Patterns of DNA sequence polymorphism in 57 genes near the PAR boundary in S. latifolia and S. dioica (all sites)
	map		Kst* between sexes			Tajima D in S. latifolia			Tajima D in S. dioica			ZnS in S. latifolia			ZnS in S. dioica
	pos.		S. latifolia	S. dioica		females	males		females	males		females	males		females	males
cnt991	72.04		0.00936	0.03182		-0.11788	0.04502		0.64126	0.61792		0.13927	0.10357		0.102	0.1346
cnt15701	71.97		0	0.00138		-0.32371	-0.5208		-0.42388	-0.33639		0.18346	0.16288		0.08869	0.12222
cnt682	70.21		0.00348	0.00486		-0.4639	0.13866		1.05004	0.80541		0.16679	0.09819		0.11928	0.13171
cnt984	66.86		0.01031	0.01053		0.34673	0.36799		0.1816	0.1671		0.14803	0.10906		0.08364	0.10089
cnt7074	66.87		0	0.01414		0.74534	1.0579		-0.06725	-0.7848		0.21523	0.19043		0.09495	0.1481
cnt8746	66.87		0.00234	0.00075		0.45667	0.56067		-0.72198	-0.56858		0.20405	0.13557		0.14197	0.12379
cnt8534	66.87		0.0013	0.00254		0.37057	-0.36807		0.50352	-0.20301		0.17167	0.0977		0.13678	0.16839
cnt2235	66.87		0.03841	0.00892		1.21102	-0.76124		0.2578	0.35222		0.23125	0.19287		0.091	0.11319
cnt15667	66.87		0.01741	0.00556		-0.34877	0.15975		0.49406	0.5844		0.14141	0.14191		0.10077	0.12676
cnt8522	66.87		0	0.00737		-0.4772	-0.09693		0.12466	0.40117		0.13176	0.1166		0.10349	0.10859
cnt1714	66.87		0	0.00216		0.5876	0.60146		0.48412	-0.25085		0.13094	0.11331		0.19692	0.15785
cnt1431	66.86		0.00661	0.00531		0.12507	0.00305		0.50247	0.35306		0.15761	0.10276		0.10417	0.09876
cnt1252	66.87		0.00151	0.0003		0.44531	0.29676		1.19281	0.60229		0.13481	0.10614		0.13838	0.11432
cnt1800	66.86		0.01072	0.00412		0.35437	-0.36352		0.83279	0.24919		0.17826	0.11253		0.11335	0.13826
cnt8437	66.86		0	0.01191		0.11582	-0.15873		-0.76541	-0.93723		0.18686	0.15283		0.12677	0.12604
cnt17553	66.43		0.00555	0.0075		0.41965	0.88011		0.0587	-0.32625		0.154	0.11065		0.11631	0.10582
cnt16105	65.74		0.00561	0.03007		0.54683	0.8135		0.11517	-0.932		0.15411	0.15732		0.12109	0.11869
cnt634	65.49		0	0.02151		0.76156	0.70047		-0.00679	-0.31974		0.19544	0.18034		0.18446	0.20102
cnt8383	65		0.00179	0		-0.60046	-1.41763		-0.82143	-0.80885		0.30817	0.32506		0.17047	0.34522
cnt9785	65		0.02426	0.00199		0.5265	0.28648		0.29427	-0.91212		0.25889	0.16481		0.13165	0.15868
cnt1228	64		0.03722	0.00458		-0.60185	0.00794		0.2739	0.44222		0.25523	0.18759		0.13475	0.15
cnt15364	63.6		0.02101	0.00156		0.56854	0.57306		0.37328	-0.30519		0.19989	0.14685		0.11606	0.12835
cnt9011	63.6		0.05948	0.00086		1.39811	1.93773		1.7615	-0.07665		0.29288	0.33128		0.28983	0.23293
cnt5552	63.4		0.04107	0.0020325		-0.0913	0.36468		-1.25317	-1.05524		0.16851	0.17197		0.32053	0.01174
cnt12495	63.4		0.0475375	0.0106925		0.37684	0.70927		0.06401	-0.42589		0.28696	0.20741		0.10808	0.14564
cnt528	63.4		0.10973	0.00786		-0.01422	1.75671		-0.89314	-0.12058		0.29412	0.46942		0.16948	0.14002
cnt1046	63.4		0.05948	0.00689		0.37896	1.63989		-0.39667	-0.1522		0.15602	0.31662		0.09148	0.09908
cnt193	63.4		0.04677	0.01603		0.64	0.31444		1.18555	-0.38995		0.21142	0.23495		0.23646	0.18187
cnt13504	63.4		0.03722	0.00086		0.48215	0.51941		0.28847	0.17955		0.24151	0.27959		0.13442	0.15459
cnt1091	63		0.04044	0.01176		-0.25165	1.00666		0.95328	0.84488		0.14642	0.23616		0.11618	0.11529
cnt6425	63		0.06572	0.01412		-0.38476	0.92817		0.93766	0.96827		0.19392	0.22343		0.15866	0.13838
cnt3127	63		0.0634625	0.0122625		1.15547	0.87621		0.38742	0.16691		0.47381	0.36004		0.10997	0.10947
cnt12850	63		0.08841	0.01628		-0.11277	0.68123		-0.1852	0.53285		0.37064	0.36246		0.20451	0.15992
cnt5667	62.7		0.03632	0.01648		1.21345	1.34712		0.70718	0.55655		0.27903	0.25709		0.15143	0.1384
cnt1753	62.7		0.05928	0		0.24936	1.02957		-0.25418	-0.64664		0.13529	0.3022		0.15162	0.11597
cnt8515	62.7		0.07042	0		-0.73115	0.13194		0.78429	0.52432		0.12116	0.21032		0.16262	0.21664
cnt15301	62.6		0.06146	0.08966		0.66041	1.73264		0.37128	0.89289		0.23799	0.42487		0.28286	0.45604
cnt2042	62.6		0.09428	0.02942		0.88935	1.71119		0.88494	1.19869		0.27196	0.42858		0.26991	0.24545
cnt6222	62.6		0.04281	0.02623		1.78738	1.85935		0.48446	0.53242		0.38577	0.3563		0.14168	0.2192
cnt952	62.6		0.11878	0.08475		-0.99836	1.35374		-1.28073	0.9833		0.21428	0.38234		0.31992	0.36742
cnt926	62.6		0.12457	0.09149		0.85664	2.9505		-0.6594	1.40625		0.17657	0.75698		0.18149	0.3868
cnt1379	62.6		0.06193	0.07565		1.19399	1.40792		-0.16777	1.02066		0.36179	0.38076		0.22011	0.26003
cnt17773	62.6		0.14342	0.14347		-0.39017	2.41485		-1.19199	1.84615		0.08365	0.69917		0.08248	0.47283
cnt795	62.6		0.09188	0.03868		0.80773	1.87444		-0.13801	1.10254		0.27876	0.42495		0.14614	0.35236
cnt18786	62.6		0.15588	0.10087		-0.07864	2.53622		-0.64802	1.91575		0.34557	0.65984		0.06026	0.52281
cnt8598	62.6		0.15539	0.08169		0.9058	2.75268		-0.39858	0.55715		0.26907	0.73711		0.11735	0.32362
cnt1251	62.6		0.06073	0.045		0.77669	1.41739		-0.27602	0.74352		0.16387	0.32128		0.10666	0.16937
cnt600	62.6		0.08015	0.05596		-0.71761	1.6805		-0.37026	1.49821		0.19843	0.42486		0.09369	0.35902
cnt8404	62.6		0.05364	0.03196		0.19044	1.29319		-0.38776	1.08177		0.20134	0.32952		0.09991	0.23037
cnt13419	62.6		0.09994	0.04791		0.54557	1.66761		-0.31651	1.59554		0.5656	0.39576		0.20024	0.43
cnt15757	62.6		0.11281	0.05318		0.27427	2.2881		0.07409	1.28536		0.47497	0.43582		0.23072	0.36971
cnt8645	59.04		0.07451	0.04185		-0.18775	2.58318		-0.84101	0.40627		0.1795	0.53708		0.10158	0.2937
cnt4789	52.55		0.05587	0.05546		-0.47532	2.22069		0.13372	1.47633		0.19194	0.56312		0.13148	0.39963
cnt8431	52.55		0.02769	0.03271		-0.16213	1.8015		-0.88984	0.17955		0.16	0.3274		0.10835	0.17049
cnt8805	52.55		0.06823	0.03521		0.31568	1.88898		-0.65912	0.88904		0.1465	0.43739		0.10705	0.30138
cnt14820	52.6		0.03747	0.04041		0.64033	1.13451		0.39691	1.36798		0.21464	0.24675		0.10152	0.1909
cnt1029	52.55		0.09435	0.04526		0.36262	1.49706		-0.07023	1.38893		0.14851	0.40301		0.12634	0.3276

## Sheet: tableS4
Table S4. DNA sequence polymorphism in 30 autosomal genes mapped by Papadopulos et al (2016) in S. latifolia and S. dioica
	Map pos.			p in S. latifolia			p in S. dioica			Tajima D in S. latifolia			Tajima D in S. dioica			ZnS in S. latifolia			ZnS in S. dioica
	LG	cM		females	males		females	males		females	males		females	males		females	males		females	males
cnt483	LG1	92.292		0.0049	0.0053		0.0038	0.0065		0.62	-0.516		-1.541	-0.614		0.281	0.131		0.761	0.263
cnt597	LG8	4.697		0.0141	0.0121		0.0111	0.0096		-0.128	-0.719		-0.623	-1.249		0.171	0.212		0.237	0.275
cnt744	LG9	47.498		0.0162	0.0178		0.009	0.0071		0.397	-0.803		-0.487	-0.346		0.168	0.113		0.116	0.096
cnt932	LG1	12.822		0.0156	0.0194		0.0239	0.0231		-0.275	-1.03		-0.639	-0.768		0.207	0.194		0.152	0.122
cnt957	LG9	3.407		0.0061	0.0039		0.005	0.0084		-1.741	-1.468		-1.528	-1.764		0.304	0.248		0.102	0.133
cnt1038	LG3	48.788		0.0166	0.0206		0.0211	0.0099		-0.2	-0.748		-0.476	-1.568		0.179	0.145		0.148	0.208
cnt1261	LG1	53.067		0.0137	0.0134		0.0138	0.0136		-0.981	-1.595		-1.133	-1.171		0.112	0.113		0.112	0.139
cnt1366	LG8	58.597		0.0118	0.0134		0.0116	0.0072		-1.403	-1.362		-1.492	-0.907		0.19	0.124		0.123	0.127
cnt1518	LG2	32.804		0.0133	0.017		0.0135	0.0137		-1.164	-1.224		0.529	-0.086		0.193	0.139		0.146	0.164
cnt4347	LG4	4.799		0.0098	0.0117		0.0145	0.018		-0.855	-1.276		1.293	0.267		0.171	0.159		0.225	0.129
cnt5138	LG1	68.511		0.0173	0.0164		0.0183	0.0169		-0.777	0.467		1.306	1.33		0.179	0.196		0.244	0.207
cnt8409	LG3	99.687		0.0059	0.0016		0.0084	0.0019		-0.764	-0.886		0.611	-0.886		0.247	0.641		0.167	0.216
cnt8492	LG1	75.341		0.0227	0.0151		0.0195	0.0193		-1.401	-1.351		-0.945	-1.161		0.173	0.142		0.14	0.195
cnt8498	LG4	70.442		0.0032	0.004		0.0054	0.0023		-0.945	-0.245		-1.425	-0.79		0.206	0.247		0.336	0.039
cnt8499	LG9	47.52		0.0087	0.0068		0.007	0.008		-1.165	-1.047		-1.28	-0.626		0.222	0.179		0.243	0.197
cnt8511	LG1	61.763		0.015	0.0183		0.0105	0.0095		-0.832	-0.417		-1.687	-0.687		0.16	0.157		0.165	0.134
cnt8520	LG6	60.313		0.0226	0.0211		0.0143	0.0109		-0.235	-0.204		0.135	0.406		0.176	0.165		0.156	0.148
cnt8583	LG6	61.6		0.0135	0.0171		0.0174	0.0115		-0.134	-1		-0.367	-1.191		0.233	0.162		0.211	0.138
cnt8672	LG5	51.408		0.0059	0.0076		0.009	0.0071		-1.411	-1.59		-0.681	-0.886		0.235	0.264		0.103	0.069
cnt8713	LG3	26.236		0.0087	0.0147		0.0236	0.0196		-1.37	-0.25		-0.051	-0.756		0.198	0.151		0.104	0.154
cnt8776	LG1	67.559		0.004	0.0025		0.0015	0.0012		0.095	-0.646		-1.278	-1.671		0.082	0.114		0.342	0.006
cnt9546	LG6	61.196		0.0055	0.0113		0.0168	0.0139		0.226	-0.893		-0.947	-1.703		0.077	0.151		0.588	0.289
cnt10252	LG1	68.602		0.0044	0.0056		0.0022	0.0029		0.942	0.034		-0.886	-0.905		0.114	0.209		0.018	0.063
cnt10313	LG4	44.661		0.0014	0.0009		0.0049	0.0061		-1.671	-1.481		1.554	-0.776		0.337	0.006		0.004	0.177
cnt12048	LG5	8.379		0.0184	0.0266		0.0256	0.0224		-0.506	-1.282		-0.695	-0.45		0.177	0.146		0.099	0.108
cnt12814	LG9	29.143		0.0008	0.0012		0.0014	0.0025		-0.201	-1.021		-1.164	0.476		0.192	0.184		0.038	0.119
cnt13139	LG9	47.545		0.0052	0.0072		0.0161	0.0099		0.458	0.455		-0.325	-1.164		0.456	0.225		0.206	0.166
cnt14427	LG7	32.876		0.0157	0.0233		0.0266	0.0201		-1.343	-1.105		-1.547	-1.1		0.136	0.148		0.124	0.109
cnt15170	LG11	37.853		0.0076	0.0077		0.0074	0.0043		-0.544	-0.873		-1.036	-1.269		0.152	0.114		0.162	0.044
cnt17752	LG4	65.784		0.0049	0.0062		0.012	0.0169		-1.006	0.694		-0.876	-0.771		0.383	0.163		0.122	0.144
